# Supplementary material for: The dynamic mesoscale sink and source niches for eukaryotic phytoplankton in a subtropical gyre
Source: Proc Natl Acad Sci U S A. 2026 Jun 17;123(25):e2608700123. doi: 10.1073/pnas.2608700123 (PMC13291661; doi:10.1073/pnas.2608700123)
Supplement: Supplementary file 2 — Dataset S01 (CSV) [file pnas.2608700123.sd01.csv]

	Eddy Mean STA	Eddy CI	Outside Mixed Mean STA	Outside Mixed CI	Outside Coherent Mean STA	Outside Coherent CI
2f52bfb075d038a1b72a4dd9d53a01e8	14.4	[-0.5, 29.4]	37.5	[17.5, 57.6]*	-148.6	[-186.8, -108.9]*
a90268a55b92cdf24a7be460a63b6f60	143.2	[110.4, 170.7]*	306.2	[281.0, 331.4]*	-150.4	[-198.7, -100.0]*
3a9e3efa6d0f0df69668b602c9bac618	7.1	[-3.7, 17.5]	43.7	[29.0, 59.2]*	-90.8	[-120.0, -60.3]*
c11382dbe93c5cf9e98818644c10014b	6.7	[-0.3, 13.4]	17.4	[7.3, 27.6]*	-45.1	[-63.9, -25.5]*
34178fed607a631f7a37c6b2b70ca571	48.9	[38.3, 56.1]*	48.1	[37.3, 58.1]*	-42.3	[-65.3, -19.1]*
33710095af4d10c80e36a6e6cb82bae3	8.7	[4.6, 12.0]*	-0.4	[-3.7, 2.7]	-52.8	[-62.0, -38.5]*
fec340993a739ee01f6eb267e367ea53	7	[0.8, 13.0]*	14.4	[5.7, 23.4]*	-57.7	[-78.1, -36.9]*
5d9c8af2f6a20888621ccca9ee9d21c8	36.1	[30.0, 42.3]*	-2.4	[-10.2, 5.1]	-22.9	[-40.3, -4.9]*
75549981911a6cb5fe1cdf04b9f25a59	21.8	[15.8, 27.6]*	4.6	[-3.9, 13.0]	-72.9	[-89.4, -56.3]*
aae534727c3716a3160ae2d66d4b01d7	5.2	[-0.4, 11.1]	15.7	[8.3, 22.8]*	-37.6	[-52.4, -22.7]*
8b40bdbe137ad77e520931ecabd81f4a	11.5	[6.7, 16.3]*	0.5	[-6.9, 7.7]	-34	[-47.4, -20.0]*
f3e5c153f1c54fd1ded5f92dea9360a0	12.4	[8.0, 16.9]*	1.5	[-5.3, 8.2]	-44.7	[-58.7, -30.4]*
93b6b43a49e4c1ebc897331dad7e1a15	6.4	[1.4, 11.8]*	29.1	[22.7, 35.6]*	-27.9	[-42.3, -12.5]*
a348709984885976a91d437463db599d	5.5	[1.5, 9.5]*	-4.1	[-10.0, 1.9]	-3.8	[-15.4, 8.5]
c2e7ebd035fbe45b5907c54f9305ade3	24.8	[18.9, 29.3]*	27.7	[20.7, 34.0]*	-18	[-29.6, -7.0]*
dd4f77cf004b652cd0249d3cca86060c	16.2	[10.4, 21.8]*	-2.1	[-9.7, 5.8]	-31.8	[-50.6, -12.6]*
f3f605a3ada5c432cd5304d869631932	12.2	[8.5, 15.9]*	-2.6	[-8.0, 2.8]	-8.6	[-20.4, 4.0]
fded98ccfdde40db41798ea04ea405ec	2.8	[-1.0, 6.3]	3.9	[-1.4, 9.5]	-18.5	[-31.0, -5.8]*
2e51fa0db8d2cf6cabac348e5d568521	3.1	[-0.0, 6.2]	10.4	[5.2, 15.6]*	-33.5	[-44.3, -22.7]*
c104cc45e67b75cd5fab6dc07a15398a	13	[7.5, 18.2]*	-18.9	[-27.7, -9.8]*	25	[4.3, 46.7]*
63265cf0ca39a06a67f27055adad9903	4.1	[0.4, 7.8]*	14.7	[9.4, 19.9]*	-35.6	[-46.9, -24.2]*
2a7fc66495a199799c4d2c08ed747f3c	12.9	[5.0, 19.9]*	7.8	[-0.3, 16.6]	-6.4	[-24.0, 11.2]
18100a59c7c5e99d864f5058168e81ef	-1.1	[-4.6, 2.5]	16.4	[10.7, 22.2]*	-1.3	[-14.4, 12.2]
a8651618911e5bb5d1066e5abca8f322	0.8	[0.5, 1.2]*	-1.2	[-1.9, -0.8]*	0	[-0.9, 1.0]
edf25248a921f0691e911d3908b70dd1	8.3	[3.8, 13.0]*	9	[2.7, 15.5]*	-22.3	[-34.5, -10.0]*
c446bbac52b4ab523ce0856218cc3516	7.9	[3.0, 12.9]*	3.2	[-3.3, 9.5]	-11	[-22.1, -0.5]*
898849b247cc4f8cee76f39db6c9b2bb	1.8	[-1.4, 5.1]	5.7	[1.7, 9.9]*	-12.9	[-23.7, -2.0]*
3343044e3b8beb4e8aca27d45a9c89c1	18.7	[13.0, 22.7]*	11.8	[7.5, 15.3]*	-13	[-21.3, -4.9]*
2c205f02796c34328a331de04000c94d	2.4	[-0.6, 5.3]	5	[0.8, 9.3]*	-15.8	[-25.6, -5.7]*
863c29cbde9e283358d0d42c792467d7	2.4	[-0.7, 5.4]	8.7	[4.2, 13.3]*	-28.9	[-37.2, -20.3]*
bf3cf6f18fcf7175fd70616ca9c9d1fc	-3.1	[-6.2, 0.0]	15.8	[11.0, 20.7]*	-11.9	[-22.4, -1.6]*
798b53de4779d7cf1d35a46fe2128be3	-5.5	[-8.3, -2.6]*	17	[12.5, 21.6]*	-19.5	[-29.6, -9.5]*
ca5508a51ce13327c29dff18ab245837	2.7	[0.2, 5.1]*	1.7	[-1.5, 5.1]	-14.1	[-20.5, -7.7]*
de42acffefafacc4039eb8b9f5b7c07d	2.8	[-0.9, 6.6]	11.2	[6.6, 16.0]*	-9	[-19.9, 1.9]
ce5ba377cd38b65c835ddc35c0b63462	8.7	[5.6, 11.8]*	-3.5	[-7.9, 0.8]	-0.7	[-8.3, 6.7]
964ff1c2a63562dafb65818898ae7fca	1.2	[-2.9, 5.3]	-0.8	[-7.5, 5.8]	-4.7	[-16.8, 7.7]
fca0b47896397785e5a71b4d271a86b2	2.4	[-0.8, 5.7]	-2.3	[-7.4, 2.9]	-2.5	[-13.6, 8.3]
a78abf60a6edcc0dd6eb8861c03e20f5	2.7	[-1.1, 6.4]	6.8	[1.7, 12.2]*	-27.5	[-37.6, -17.5]*
1e5a800989f68d49fffc4805ce128ace	14.9	[11.4, 18.3]*	-0.1	[-5.5, 5.5]	-36.1	[-50.9, -21.7]*
3bb79976f62ec4bea87f32d2cf0e14f4	3.4	[1.1, 5.8]*	1.5	[-2.1, 5.1]	-15.9	[-23.1, -8.5]*
a493b05a024ecad838f5921a3e4371a1	13.7	[9.4, 17.2]*	5.7	[1.7, 9.2]*	-16.6	[-25.8, -7.7]*
9322e2a316dc758f6141b297c4f2aab1	5.9	[2.2, 9.7]*	-0.4	[-5.7, 4.8]	-13.2	[-22.7, -3.4]*
4864a5d7c12b6b395d68a06bc5bd0854	8	[4.8, 11.0]*	-6.6	[-10.7, -2.5]*	-14.3	[-22.0, -6.5]*
84ee3d5366b0135a28b4b9ee551ae833	13.2	[7.0, 19.5]*	11	[5.4, 16.8]*	-19.7	[-30.6, -8.7]*
ef0c896e79a5a071a74130ea08f9af21	5.3	[2.6, 8.2]*	8.5	[4.4, 12.4]*	-30	[-38.1, -21.6]*
3d0304f2ccad2bc01254d1cc93a82258	1.6	[-0.8, 4.0]	2.6	[-0.8, 6.1]	-3.3	[-10.9, 4.4]
97e14c52a3019aa8d4546346011a8b8e	-1.8	[-3.7, 0.2]	5	[2.1, 7.9]*	-6.6	[-12.8, 0.2]
e37a3d7383c6564de75d535a9a1e0431	0.9	[-1.6, 3.3]	6.5	[1.3, 11.4]*	10.3	[0.5, 20.5]*
329b80ec6c9f658c2764c1aabb9885eb	9.2	[6.0, 12.3]*	6.9	[4.0, 9.6]*	-12.9	[-20.0, -6.2]*
e1e8d4485b196cde878e2db3f8f30388	13	[6.2, 19.7]*	3.4	[-2.6, 9.5]	-15.4	[-30.1, 0.4]
c2474a993c57d60f51014e740228d270	-4.4	[-6.2, -2.4]*	8.7	[5.8, 11.6]*	-5.8	[-12.0, 0.2]
dc285066381412bc044155eb1347ae0a	5.9	[3.9, 7.8]*	2.4	[-0.3, 5.2]	-13.2	[-18.0, -8.4]*
4d28ecfec489b193689019337eb60f95	5.7	[2.7, 8.8]*	9.1	[5.0, 12.8]*	4.3	[-2.9, 11.8]
a08a95591820d3fe5163f4a97e57ceaf	4.4	[1.0, 7.6]*	-5.3	[-9.7, -0.8]*	1.7	[-7.2, 10.7]
0659140fbf4d944a0111bc4f95e54a7e	0.2	[-2.8, 3.1]	2.4	[-2.4, 7.4]	-8.9	[-20.0, 2.3]
34bbff1ee596a2d6d67f9191a66e53e3	-4.4	[-7.2, -1.7]*	11.4	[7.6, 15.3]*	-16.1	[-24.8, -7.7]*
5cb0f824efafd09fcaf518dd93090b98	1.3	[-0.9, 3.2]	7.8	[5.1, 10.2]*	-2.4	[-8.8, 4.1]
717c5b98a8206ddecc8d257fbb269da9	-1	[-2.6, 0.7]	5.2	[2.9, 7.5]*	-2.1	[-6.8, 3.0]
cf8fbae565e89e02600214e1e706b2a1	14.9	[12.1, 17.7]*	2.2	[-2.0, 5.9]	-3.3	[-10.2, 3.9]
f8d401306c777c013444dca0f62785ba	-1.5	[-4.9, 1.7]	4.9	[-0.1, 10.0]	-12.1	[-21.8, -2.2]*
8ef7525f28fa20191c0e56300a553fee	11.7	[9.8, 13.7]*	-0.8	[-3.6, 1.9]	-2.3	[-9.4, 4.8]
dffdf9532a1ee86e525509fe5b9c5bda	-4.5	[-6.7, -2.4]*	6	[3.4, 8.6]*	-2.9	[-9.9, 4.1]
d0e407de71afefa813f98b61b8d4c7a3	7.2	[3.6, 10.4]*	-11.4	[-16.9, -3.2]*	11.5	[-1.0, 23.8]
81fd1186bab0c728a25f03d941d25a7c	-2.3	[-4.9, 0.2]	6.2	[2.7, 10.1]*	-4.4	[-13.4, 4.8]
a7d74597bd6d7aa03db0a034322cfb6d	4.6	[0.7, 8.5]*	0.6	[-3.0, 4.1]	-15.5	[-22.8, -7.7]*
591b2a8cedd33d01218771166e61472a	4.3	[2.5, 6.0]*	-1.7	[-4.2, 0.9]	-4	[-9.8, 1.8]
13e901c11bca01d956c297138859b47f	2.6	[0.3, 4.6]*	-3.1	[-8.2, 2.9]	4.7	[-0.5, 9.7]
93318aac9e9bf8891b2696515ba36404	4.1	[1.5, 6.6]*	0.7	[-3.9, 5.4]	-7	[-16.7, 3.4]
c9a7556736de7ab208d8b4be2b6d42ae	0.9	[-2.8, 4.1]	4.8	[-0.7, 9.9]	-6.9	[-12.9, -0.8]*
9b992cda8ca9ae9d670d8507623645e6	-0.7	[-2.1, 0.5]	4.7	[2.8, 6.6]*	-6.5	[-11.3, -1.1]*
d2d3480b16f1ebad6a5e57bd17e1b947	0.5	[-4.0, 6.2]	5	[0.5, 8.8]*	3.3	[-3.1, 9.0]
14911c835878ec05629ae4e16b57223f	6.7	[3.5, 9.8]*	5.2	[1.4, 9.4]*	-11.3	[-18.6, -3.8]*
e9472d24d1b1038f9bdafa571a47782a	-0.3	[-4.2, 3.9]	1.3	[-4.0, 7.7]	-1	[-7.8, 6.5]
092d28903d86898bdbbf2a294e70ba2a	0.4	[-1.4, 2.1]	2.9	[0.9, 4.9]*	-8	[-12.4, -3.6]*
f75f2f42742aebaa42d9d7a3716cfb06	0.6	[-0.8, 2.1]	4.7	[2.6, 6.9]*	-8.2	[-12.0, -4.6]*
5960b7c886da780e7924b2f424a8687b	1.6	[-1.6, 5.0]	-5.7	[-9.8, -1.4]*	6.4	[-3.3, 15.9]
69f200867598d2a84a368ccc2a32c290	2.3	[-1.3, 5.3]	10	[3.0, 15.1]*	-5.6	[-19.7, 5.2]
dfc51f5a400d1496b0add9e7131262d6	-2.4	[-6.4, 1.0]	13.8	[10.1, 17.0]*	-12.2	[-19.1, -5.4]*
f55611aeac41ae15a9b8ecc9f4ce8c09	2.1	[0.2, 3.8]*	2.8	[0.4, 5.0]*	-18.7	[-25.2, -11.9]*
5d52cc620435dd88ccf46a774f66f6ec	1.8	[0.7, 2.9]*	0	[-1.6, 1.7]	-7.5	[-11.4, -3.5]*
d756b26a2314c992078a686c1f98ce2c	1.8	[-1.7, 5.2]	8.4	[4.5, 12.2]*	-9	[-16.7, -0.8]*
16330287efcdca6580b8e853cfa6cec0	4	[2.1, 6.0]*	1.5	[-1.1, 4.0]	-10.1	[-16.1, -4.1]*
622eef2e10135d24db1b7c4be99f2989	1.3	[-0.6, 3.3]	0.6	[-1.6, 2.9]	-5.6	[-10.0, -1.3]*
b51adb3c82263e98b74bcc6d0582c3e8	0.3	[-1.7, 2.9]	3.1	[1.0, 4.9]*	-4.9	[-8.9, -0.8]*
d7380ce1b88f1b6ad39c8e0ff05049a2	-1.8	[-3.5, -0.0]*	2.3	[0.1, 4.4]*	-3.2	[-6.1, -0.6]*
7d32a28ae2c9519253ab48435454ff0e	1.4	[-1.5, 4.0]	2.4	[-1.5, 6.2]	13.4	[7.5, 18.7]*
6b88e6a430c68564ebb2bedec7ce3b06	1.9	[0.3, 3.4]*	0.2	[-2.2, 2.8]	-7.9	[-11.4, -4.5]*
b23debc7fe387962e2c600498d295eb5	-0.5	[-2.4, 1.4]	-1.3	[-3.8, 1.1]	-0.5	[-4.2, 3.2]
b37e457ec6dadfeb4bf7a5ed931bf542	-1.9	[-5.0, 1.0]	7.8	[1.9, 12.9]*	-9.1	[-19.0, 0.9]
dea59b77b273c28b10738fcf308840d3	2.1	[0.5, 3.7]*	3.2	[0.5, 6.1]*	-16.7	[-21.6, -11.7]*
def79193235057732ae6500e9b654dea	3.4	[1.1, 5.4]*	1.3	[-1.7, 5.4]	-15.8	[-20.8, -10.7]*
999d1243241f20e891960afd2a12ee4e	0.7	[-0.9, 2.2]	2.6	[0.0, 5.2]*	-7	[-12.4, -1.3]*
cac6ca900d7979ed2c6ed0aa1986c2dc	5.7	[3.7, 7.5]*	2.5	[-0.0, 5.1]	-11.8	[-16.3, -7.3]*
89d2a72ec98435e41f174f008f06e486	2.2	[-0.1, 4.6]	-0.4	[-4.9, 3.8]	-5.2	[-15.7, 6.5]
cabf596f7d8de199a0061f7ac6043860	3.5	[2.2, 4.5]*	-1.6	[-4.3, 1.2]	-10	[-14.4, -5.4]*
e05c0a30417b13f84b7f83df440a312a	1.2	[-1.0, 3.3]	0.6	[-3.4, 4.1]	2.6	[-5.1, 10.6]
0a865419734ed90dd1553c8a23a7490a	-1.7	[-3.4, -0.0]*	3.8	[1.4, 6.2]*	-0.5	[-4.6, 3.5]
a6ae34dd809b5158618eb819fd1a7245	-0.3	[-1.6, 1.0]	0.5	[-1.0, 2.0]	2.8	[-0.9, 6.4]
fc376042bb9fe91f81fb2c995bbd99de	-0.9	[-2.2, 0.4]	4.4	[2.8, 5.9]*	-7.8	[-11.4, -4.0]*
5dac2be2f873d72c3973305c31521df3	2.7	[1.0, 4.4]*	2.3	[0.0, 4.7]*	-10.1	[-14.6, -5.7]*
22ba3163c1363d64cbbeee6bff8c6517	-0.2	[-2.5, 1.9]	1.4	[-1.8, 4.6]	-4.1	[-9.9, 1.5]
3e72e4a6b34819cd2c6fc4025c13c4d9	0.2	[-1.7, 2.0]	1.7	[-1.2, 4.3]	-6	[-9.4, -2.5]*
ab619ae512940c31b0e1276838ef1141	-1.1	[-2.8, 0.6]	2	[-0.4, 4.4]	-0.2	[-3.6, 2.9]
1028cf35563851eab62fac5b2b741f9c	5.8	[3.6, 7.9]*	3.9	[0.5, 7.0]*	-12.3	[-17.6, -6.9]*
e83305b6768504c94fb571efa54b1323	2.3	[0.9, 3.7]*	-0.7	[-2.6, 1.2]	-0.2	[-4.4, 4.1]
5c241d072819202b184e9882b403c433	1.9	[0.3, 3.4]*	-0.5	[-3.2, 2.0]	-0.6	[-6.6, 5.3]
090819bdf1ef84f3fa7cf9221317e8ec	2	[0.4, 3.4]*	-2.3	[-4.7, 0.1]	4	[-0.4, 8.3]
120280fc97ebd779015768474c7252e9	-0.4	[-1.9, 0.9]	-0.8	[-3.0, 1.5]	8.9	[4.7, 13.3]*
abe031a328c7010c2d328deb1dcc777b	1.2	[-0.4, 2.9]	1.3	[-0.9, 3.5]	-2.5	[-6.5, 1.4]
2aafa8a4d323806420365b50ab235092	-0.6	[-3.3, 2.1]	3.4	[-1.2, 7.2]	-0.7	[-7.0, 5.0]
cef1d778e0845a18574f8aa5677c2bcf	1.3	[-0.1, 2.7]	1	[-1.0, 3.0]	-1.6	[-4.5, 1.3]
4458ad576354efde35364ac5e3a50605	0.1	[-1.4, 2.0]	4.1	[1.8, 6.4]*	-11.8	[-18.2, -5.0]*
4d47eeddd88af95c2e5661f343d29712	1.6	[-0.1, 3.1]	1.2	[-0.1, 2.4]	-1	[-3.9, 1.9]
21d302f9d735a495b0139527a88f5e7f	-2	[-3.8, -0.3]*	3.6	[1.8, 5.6]*	-4.1	[-9.7, 1.2]
d7e0b7814b26db2dd9ef929d3e65a861	5.7	[3.7, 7.7]*	4.4	[1.1, 7.4]*	-11.7	[-17.6, -6.2]*
d34ca890d040cf61315089bd428c1c63	2.6	[0.5, 4.4]*	2.7	[-0.1, 5.1]	-5	[-8.5, -1.6]*
15c176f5eb5e369c067a6915199a3e9e	1.7	[0.1, 3.3]*	1.2	[-1.2, 3.4]	-2.8	[-5.6, 0.1]
51b3559a22c69a81bfa68d3130d4de55	-0.3	[-1.3, 0.8]	3.3	[1.5, 5.2]*	-5.4	[-8.3, -2.6]*
c5c1993cb7c8f4826f38c18c45d029a5	-1.4	[-3.5, 0.7]	1.6	[-0.6, 3.8]	3.6	[-2.3, 9.8]
a61c7b5b3743e14adec680b9fab0c29b	-7.1	[-10.2, -4.0]*	-0.9	[-4.5, 2.8]	9.5	[-0.1, 19.8]
63d679d80659e28401ccbaf905d1bded	3.3	[1.4, 4.9]*	3.6	[1.2, 5.9]*	-10.3	[-14.9, -5.3]*
be8d4823e69880b075b703f382bfde8d	2.5	[1.3, 3.7]*	-0.6	[-3.1, 1.9]	-12.8	[-16.5, -9.1]*
20850fd9f91388f39ab3bd0518ae4bef	-2.6	[-4.8, -0.7]*	3.5	[0.8, 6.0]*	4.3	[-0.3, 9.1]
c1ab268e969a4e103387dc7cfa69ffa2	-3.4	[-4.5, -2.3]*	9.6	[7.7, 11.5]*	1.4	[-2.0, 4.9]
0383243e27a3d43f11dff49c43889f1e	-1	[-2.4, 0.3]	-2.1	[-4.2, -0.0]*	5.7	[1.7, 9.6]*
69ab237c3331bf6c310f6f1516d1805a	0.7	[-0.2, 1.7]	1.1	[-0.3, 2.6]	-5.6	[-8.0, -3.1]*
3db31a9acedbfbfc6df5a89658d31bc2	0.2	[-1.1, 1.4]	1.9	[-0.0, 3.9]	-4.6	[-8.8, -0.3]*
56b9fd082f0fcbe948e1b6d16b239a11	2.7	[1.3, 4.2]*	-1.8	[-4.0, 0.3]	-1.6	[-5.4, 2.2]
b0dd554144f6eec0c9c42ad0f25fe34d	1.1	[-0.2, 2.4]	3.3	[1.3, 5.3]*	-12	[-14.9, -9.0]*
693e3d8369440db612353359a6a840a5	1.6	[1.0, 2.1]*	-0.4	[-1.5, 0.6]	-1.8	[-4.0, 0.4]
b24cfa80c05f158437df9458eef2b180	-4.3	[-5.7, -1.9]*	5.7	[4.3, 7.0]*	-2.9	[-5.3, -0.5]*
c021bb2b159dd0f21689e4b35fe89a8f	-2	[-3.7, -0.2]*	5.7	[3.3, 8.0]*	-1.3	[-4.5, 2.0]
9163c32edb7b87ec109afbbc9d90ac3e	-1.1	[-2.8, 0.5]	1.3	[-1.4, 3.7]	-3.8	[-8.4, 1.0]
a736d24fd66d7e41060ee96e179978b6	-0.2	[-1.7, 1.2]	4.8	[3.5, 6.2]*	-7.7	[-10.5, -4.8]*
452d5aa3357b9d1e4f9f6581ca36c6aa	-1.5	[-3.7, 0.4]	5.1	[1.9, 8.0]*	2.2	[-4.3, 8.7]
80dc946a01370f529b617e07f938d10a	3.3	[1.4, 5.1]*	-5.3	[-8.2, -2.5]*	1.4	[-2.9, 6.1]
76045907460576b119ad93e257013f52	-1.2	[-2.8, 0.3]	1.8	[-0.5, 4.1]	-4.4	[-9.8, 1.0]
f33f89686b49ea2cba0da457c06f4a36	-0.6	[-2.2, 1.1]	3.6	[1.4, 5.8]*	-4.5	[-7.8, -1.4]*
70ee4ea8ebdb2393c712948afd88ccaa	-0.6	[-1.2, -0.1]*	3.1	[1.9, 4.4]*	-2	[-3.6, -0.5]*
73d920a9ed3207c3befee0a83c9347ef	0.2	[-1.2, 1.4]	2.2	[0.5, 4.1]*	-6.1	[-10.2, -1.8]*
a68ef1fe2cf5b3e4054de2306416c1e8	2.4	[0.6, 4.1]*	0.7	[-2.0, 3.6]	-15.3	[-21.8, -9.1]*
cb24e81c923e92d21af08e91147ac6e5	2.6	[0.9, 4.4]*	0.6	[-1.3, 2.4]	-1.9	[-3.2, -0.4]*
5078264a93526ca166769efcb52cb2a4	2.4	[1.1, 3.6]*	0.4	[-1.2, 1.9]	-3	[-6.2, 0.2]
cfdb006ec883dbf44486f6aa68f63a82	-0.4	[-1.4, 0.5]	2.3	[0.9, 3.6]*	-5	[-8.0, -2.0]*
1153b685df9ddcd734074019d6be883d	2.7	[0.5, 4.8]*	-5.3	[-8.6, -2.1]*	0.9	[-4.2, 5.9]
9975d0ff6596f213f0f770fa1a36e7f4	0.2	[-0.6, 1.0]	0.7	[-0.6, 1.9]	-1.8	[-4.2, 0.7]
3d2831e6dd73fbe6a52c1b6738b156b0	1.6	[0.1, 3.0]*	-5.8	[-7.5, -4.2]*	9.4	[6.6, 12.0]*
b06cd7463cde97538c8cf8602b50fcee	1.6	[0.1, 3.0]*	0.2	[-2.0, 2.3]	-3.4	[-8.6, 2.0]
50589e01add70ef201146e11a1ab41a4	2.3	[0.8, 3.9]*	2.7	[0.6, 5.0]*	-3.6	[-8.8, 1.2]
02063592af0989cf1e58e72a0d4ce738	4	[2.2, 5.8]*	-5.3	[-7.9, -2.7]*	0.1	[-3.2, 3.6]
00ca5afd512a49eb3bc44717130ec347	1.9	[1.0, 2.8]*	0.1	[-1.2, 1.9]	-0.8	[-1.2, -0.5]*
9292a75f62174268cab75e97bf21c0ab	1.2	[-0.1, 2.6]	-2.2	[-4.3, -0.1]*	2.4	[0.2, 4.6]*
b8a41f8c1a4c3c64627b23cc4283cab3	1.2	[0.3, 2.1]*	1	[-0.1, 2.1]	-6.9	[-8.7, -5.3]*
20f8d3e9aa939ba6abd3fa5f6b06ae73	0.7	[-0.1, 1.5]	0	[-1.0, 1.1]	0	[-1.7, 1.8]
e4171064c1656492c85fc9617629b455	0.8	[-0.3, 1.5]	-0.3	[-1.4, 1.1]	-2.8	[-7.1, 2.1]
6a1310321a9d109d96c764b3da3c8395	1.9	[0.4, 3.3]*	1.2	[-1.0, 3.1]	-5	[-10.3, 0.9]
f66d58a85306c03121f1291597d9aed4	-0.1	[-1.3, 1.1]	0.9	[-1.4, 3.3]	0.6	[-3.5, 4.3]
b1f21982ef8f110a053fb3f5f80fe50a	1.4	[-0.3, 2.8]	-1.8	[-3.6, 0.5]	-2.8	[-6.3, 0.7]
43ba03a2f199d1893945f27ed1838688	-1.6	[-1.9, -1.2]*	0.4	[-0.6, 1.9]	2.1	[0.4, 3.7]*
96c9c1559e6506cd4fd7ad4168f56a3e	3.1	[1.6, 4.5]*	-1.7	[-3.2, -0.3]*	-3.2	[-4.9, -1.7]*
a0c31f395a5d28a682f8d5361825dd18	0.1	[-1.0, 1.4]	0.6	[-0.9, 2.3]	-6.5	[-9.8, -3.1]*
7919562044e4c813e7fea0da25e4f388	1	[-1.0, 2.6]	4.4	[2.3, 6.3]*	-0.1	[-2.6, 2.3]
6e9ae494f0de5603700bf5fdb654ab38	0.9	[-0.3, 2.0]	-1.9	[-3.4, -0.3]*	1.6	[-1.0, 4.3]
7e1ffc5d00fb633734479aedbe5ecbb6	1.7	[-0.2, 3.5]	1.9	[-0.4, 4.4]	-8.9	[-13.4, -4.8]*
5525a3c79ebe39514610fdd018bbb4b5	1.8	[0.5, 3.2]*	-4.1	[-6.0, -1.9]*	-2.7	[-6.5, 1.4]
2bd2de1d0aff95b6e82aeca7b7a81968	1.4	[-0.1, 3.0]	-1.8	[-3.3, -0.2]*	-2.4	[-7.6, 3.1]
a2d1e2930654d731d5a07506b15db96a	1.1	[-0.1, 2.2]	-2	[-3.5, -0.3]*	1.7	[-2.1, 5.6]
b4a895a833ab619cfdc8d38bd0ac2f33	4.3	[2.8, 5.7]*	-2	[-3.3, -0.8]*	-1.2	[-3.4, 1.1]
6604ffc4c3d86060fc3a3ecfcac95daf	0.9	[-1.2, 2.6]	0.2	[-2.3, 2.6]	1.3	[-4.2, 7.1]
17afad767dd3bcec1099b58331bb0fdb	2.8	[1.5, 4.1]*	-2.4	[-4.5, -0.1]*	-2.7	[-5.4, -0.2]*
65ac69ce8a4728d0ac6b8739a777aaf8	0.7	[-0.4, 1.8]	-0.9	[-2.6, 0.8]	-0.5	[-5.0, 4.1]
6988d3ae87b50332e19cc515bb0c48cd	-1.3	[-2.5, 0.1]	0.3	[-1.1, 1.5]	4	[0.7, 7.1]*
37b0014d3917f6035c93fc39db0cdaae	0.4	[-0.8, 1.6]	-1	[-2.8, 0.5]	1.1	[-2.3, 4.6]
d8b442b1cff47d3fedb17fb17db642cb	2.1	[1.0, 3.3]*	-2	[-3.6, -0.0]*	-5	[-8.3, -1.2]*
7c8caf37d492bea7b6b1ca64611f0a46	-0.5	[-1.6, 0.7]	1.1	[-0.6, 2.9]	-1.1	[-3.2, 1.1]
d9c400acbf2fa21a80bc01710ca4c776	1.3	[0.5, 2.0]*	-1.1	[-2.2, 0.1]	-4	[-6.1, -2.0]*
2041da03b2768cb74274a7659327ab5a	1.3	[0.4, 2.2]*	-2.9	[-4.4, -1.3]*	0.7	[-2.5, 3.9]
9c60c2a40678fd7cb58184d31e31d5c5	-0.4	[-1.6, 1.5]	-3.5	[-5.2, -1.8]*	8.6	[4.2, 13.0]*
235644b275a295380675f1f2e45ceeb0	-0.5	[-1.1, 0.1]	-0.1	[-1.1, 1.0]	2.2	[-0.4, 5.2]
dccc1809a337fd272f13163bfe54be6a	0.5	[-0.4, 1.5]	-1.2	[-2.6, 0.3]	-1.9	[-4.3, 0.3]
42c99c59c96a894803c978acdcad4c94	0.1	[-1.2, 1.3]	0.9	[-0.5, 2.5]	-1.9	[-4.6, 0.8]
a1801b02578691d8ba8dde69510fe73c	0.3	[-0.9, 1.4]	2.9	[1.3, 4.4]*	-4.9	[-6.5, -3.4]*
e5d1c54bca775c93e465814480739eb7	2	[1.2, 2.9]*	0	[-1.3, 1.1]	-1.9	[-3.2, -0.6]*
28ac8612e9eb19a66360c03762ecc512	0.3	[-0.6, 1.1]	-1	[-2.4, 0.6]	2	[-0.2, 4.4]
78899316f0e904ddd078aa72fb70f377	3.4	[0.4, 7.1]*	-8	[-13.9, -3.4]*	5.3	[0.2, 10.8]*
cb29b2c6eeb767bceeb1882c50748748	0.5	[-0.1, 1.0]	-0.5	[-1.4, 0.5]	1	[-0.8, 2.8]
2cc73ebab79ae8d816cee41d1574c24d	-1.1	[-2.5, 0.5]	1.9	[0.3, 3.7]*	-3.3	[-4.6, -2.2]*
a6ffc9f0cf360e59bff6523a8e08dc28	0.1	[-0.9, 0.9]	1.8	[0.3, 3.5]*	-1.4	[-4.8, 2.2]
a44be68a023cfd5db2f1a1aa5e616c8d	-0.2	[-1.1, 0.6]	1.3	[0.6, 1.9]*	-2.2	[-4.4, 0.3]
79c0dc93f39f76652dd431e413709a7a	-0.9	[-1.6, -0.3]*	4.7	[3.0, 6.3]*	-6.9	[-9.6, -3.5]*
bd218dddf1d982c9b10050682b0a56c0	1.7	[0.5, 2.6]*	-0.8	[-1.9, 0.3]	-0.6	[-2.2, 1.0]
e507f9e808a98a3760c6d881556c2bd0	0.9	[-0.3, 2.0]	0.1	[-1.7, 2.2]	-2.6	[-3.9, -1.3]*
67ff7f5ec60ea169ed84bcf04cf50452	-1.9	[-2.7, -1.0]*	1.8	[0.8, 2.9]*	8.8	[5.9, 11.6]*
d883e3b29658c861ac524bbfc2cef34d	2	[1.2, 2.9]*	0.2	[-0.9, 1.3]	-3.2	[-4.4, -2.2]*
8aa30315e1970f7c0233984618c57a8c	0.4	[-0.1, 0.9]	-0.5	[-1.2, 0.3]	-1.2	[-2.6, 0.1]
1d0e06dd3dbf1f3caeedf469d42e6c71	-3	[-4.1, -1.9]*	2.9	[0.9, 4.7]*	3.7	[0.4, 7.0]*
a8a0928c9c9cd8bd0d7fe483b7d96723	-0.5	[-1.1, 0.2]	1	[-0.3, 2.2]	-0.8	[-2.7, 1.6]
2fa4e2ae9f2d9a92931624ce2520cbe4	2	[1.3, 2.7]*	-1.7	[-2.5, -1.0]*	-2.4	[-3.6, -1.2]*
cfdbd781e1c322d46b298b2ca6a70161	0.2	[-0.5, 1.0]	0.7	[-0.9, 2.2]	-5.4	[-7.3, -3.7]*
2d17063fe21cca0b6636a5d2a39108e1	0.1	[-0.8, 1.0]	-1.2	[-2.6, 0.3]	1.8	[-0.7, 4.1]
65186d235ce2def552c7c5a15c5e0807	-0.4	[-1.5, 0.7]	2.8	[0.8, 4.7]*	-3.1	[-5.4, -0.9]*
3fd8062effad276ccb7fe012df6af1fe	0.8	[-0.4, 1.9]	0.4	[-0.9, 2.0]	-5.1	[-7.5, -3.1]*
a74fa8d10b3dffd9614685c6932238d5	-0.5	[-1.0, 0.1]	0.8	[-0.5, 2.1]	0.9	[-0.9, 2.8]
ff5204edc1e6157ee9dce40c41f923e2	-0.4	[-0.9, 0.2]	0.4	[-0.5, 1.4]	2	[0.1, 3.8]*
27fa594472c7a8a0a0652117ac454de9	2.2	[1.0, 3.5]*	-3.1	[-4.3, -2.0]*	4.9	[-0.2, 10.5]
28eae52fdb391621ce1c03ba5f1c315d	1.4	[0.1, 2.7]*	-2.5	[-4.4, -0.7]*	2.1	[-1.8, 6.3]
434d12081d73b91f7b6b5383d585dca9	-0.4	[-1.3, 0.5]	0.1	[-1.9, 1.9]	1.6	[-2.2, 5.3]
f70c8ad22348ca124eba1bfe9d686cd6	1.4	[0.8, 2.1]*	-1.5	[-2.4, -0.5]*	-0.2	[-1.5, 1.3]
2a5189218db0c10c56c91adeedd0bbe9	-0.8	[-1.3, -0.3]*	1.9	[1.1, 2.8]*	3.5	[0.5, 6.6]*
90c083f11a41f8e32c257c44e0968cfd	0.1	[-0.7, 0.9]	-0.4	[-1.4, 0.6]	-1.3	[-3.0, 0.4]
64ba9d2793937d6cb4204c953fe370e3	0	[-1.1, 1.1]	-1.3	[-2.7, 0.4]	1.4	[-1.0, 3.8]
5285c2b4d027cbb73a7efa8ad28b9c0d	2.2	[1.1, 3.3]*	-2.9	[-4.1, -1.6]*	-1.2	[-3.6, 1.3]
6207070d7f0268059c5d6213b0116b4b	1.3	[0.2, 2.2]*	-0.9	[-2.9, 1.0]	0.2	[-3.7, 4.2]
7fd67062136030a7b38ce4a34eda26d7	-2.3	[-3.1, -1.4]*	2.4	[1.1, 3.7]*	2.6	[-0.1, 5.1]
bb8ce4d8cf6bf99ff4f74d73eb0e6f02	-0.3	[-1.5, 0.8]	0.6	[-0.8, 2.0]	0.7	[-1.4, 2.8]
c984360e7b98470df76f8a8847a46fa7	-0.2	[-1.0, 0.6]	-0.4	[-1.3, 0.5]	1.7	[0.5, 3.0]*
68094d752597cc99f40fae3a8d590944	0.8	[-0.3, 1.8]	-1.4	[-2.3, -0.5]*	2	[-0.7, 4.6]
7dc9f2c1f28f795bda6418ef92b98ddc	0	[-0.6, 0.5]	1.7	[0.6, 2.7]*	-1.5	[-3.4, 0.5]
5d0b17a546f2dc0d1b69da10defa2b6e	-0.7	[-1.9, 0.5]	1.3	[-0.3, 3.1]	-1.3	[-3.7, 1.1]
bd8451e7835f36538a0c1ac6a9099fe7	1	[-0.1, 1.9]	0.9	[-0.3, 2.0]	-1.6	[-4.2, 1.0]
0cc5840e701a10e400f35c9e4026737a	0.6	[-0.3, 1.3]	0.2	[-1.0, 1.4]	-1	[-3.6, 1.6]
a9947396a69897fdbf050096d81b5474	-0.5	[-1.3, 0.1]	1.4	[0.1, 2.7]*	0.4	[-2.0, 3.1]
edb26bde64923211bdb239c026d217d4	-0.6	[-1.0, -0.3]*	2.4	[1.4, 3.3]*	-3.3	[-5.4, -0.6]*
12175589e3f00eb43e568d9bb1434667	2.4	[1.5, 3.5]*	-2.7	[-4.2, -1.3]*	-3.8	[-6.5, -1.4]*
deb0f75b659418cadfaff6bf4ad0d65e	0.7	[0.0, 1.4]*	-0.5	[-1.7, 0.5]	-0.8	[-2.4, 0.8]
e43549162d95b263e00ce52bbf57359e	0	[-0.8, 0.7]	1	[0.2, 1.8]*	-1.7	[-2.6, -0.7]*
da19396d00d9005e7571d4e3f3cc5dc6	1.3	[0.3, 2.1]*	0.1	[-1.1, 1.3]	-2.5	[-4.7, -0.3]*
a619272f591a09fa6a9300493c02db81	0.9	[-0.0, 1.8]	1.1	[-0.2, 2.4]	-3.2	[-4.7, -1.6]*
4b55acf6ba824c7ec14c7a1268708e86	1.1	[0.2, 2.0]*	-2.2	[-3.7, -0.7]*	-0.1	[-3.3, 3.0]
1f4f6d9b0e21bfd0bcc6e48d1e3b490c	-0.4	[-0.9, 0.1]	1.7	[0.9, 2.5]*	-2.9	[-4.3, -1.5]*
027ba4b82652ae3bcda61ab2a84ce272	-0.1	[-0.9, 0.6]	2.2	[1.3, 3.1]*	-3.1	[-4.3, -1.8]*
7c97d92ae919c0ccff411cb5b5e62121	-1	[-1.6, -0.3]*	1.9	[0.9, 2.7]*	-0.4	[-2.0, 1.3]
aa44374df04e81c9d9513d03721998b2	-0.1	[-1.3, 1.1]	2.1	[0.0, 4.0]*	-0.2	[-2.9, 2.7]
ecb4782ca0c1f12d3a305f3262c0130a	-0.6	[-1.4, 0.2]	0.6	[-0.3, 1.7]	0.3	[-1.2, 1.9]
2b3216939014f99b9ab22fb9c5175a52	-0.7	[-1.7, 0.3]	1.7	[0.6, 2.8]*	-2.5	[-4.4, -0.7]*
d87d626a7cb2f48744f94a641a71b68c	-0.4	[-1.2, 0.4]	0.9	[-0.2, 2.1]	2	[0.1, 3.8]*
de4a7b89cb669fc3ecb60dd88c4cf37c	2.1	[1.2, 3.0]*	-3.4	[-4.9, -1.8]*	-0.5	[-2.7, 2.1]
b844a2d8b4d14b74b547abf223a0eb7f	0.2	[-0.1, 0.5]	-0.6	[-1.3, 0.1]	1.8	[0.5, 3.1]*
fbece5be013a230661c3bd4eb4a1eae7	-0.5	[-0.9, -0.0]*	2.2	[1.2, 3.0]*	-1.3	[-3.0, 0.2]
e9906c3f18b6e76b8765003436569813	1.8	[0.9, 2.6]*	-1	[-2.1, -0.1]*	-1.5	[-1.9, -1.1]*
cb12871c4648eba9d43bfb7b19a7dd72	0.4	[-0.4, 1.1]	0	[-0.8, 0.9]	-1	[-2.9, 0.9]
1bf4a0f3343252fd06149daf4511fc52	0.5	[-0.3, 1.3]	-0.9	[-2.0, 0.2]	0.7	[-1.3, 2.8]
83a6f9c434442e3e58d54c7e6b30552f	2.7	[2.2, 3.3]*	-1.4	[-2.2, -0.5]*	-7.2	[-9.5, -4.5]*
28eb87c3a207047caea873cb8bd451ca	-0.9	[-1.5, -0.4]*	2.6	[1.9, 3.3]*	-1.2	[-2.7, 0.1]
04239760f8a89a24265f84475274ce8e	-0.1	[-0.9, 0.7]	0.4	[-0.4, 1.2]	-1.2	[-3.5, 1.3]
a8e7db3871b7d115606687897f4fe434	0.5	[-0.1, 1.0]	-1	[-1.9, -0.0]*	0.5	[-1.2, 2.4]
4dcd6a775e98005ee916e74f6a013ae8	-0.5	[-1.3, 0.3]	-1.2	[-2.7, 0.3]	9.3	[5.3, 13.5]*
018ac94f5f794bb10edae0c9849c3b34	-0.2	[-1.0, 0.5]	1	[0.0, 2.0]*	-1.3	[-2.7, 0.1]
7f907d70c0ae2e57bc8b6be709c575c2	-0.4	[-0.9, 0.2]	0.9	[-0.0, 1.8]	-1.5	[-2.9, -0.2]*
aebb154426ed0ce8a34a3c00184bc519	1.4	[0.5, 2.3]*	-2.3	[-3.8, -1.0]*	2.5	[-0.3, 5.7]
ce243a7d0ba7e3fda83f6e53b350b371	0.4	[-0.6, 1.3]	0.2	[-1.0, 1.5]	-2.6	[-4.7, -0.5]*
e598a2b7b430a02a13f33c291e1ab118	0.6	[-0.4, 1.4]	2	[0.6, 3.3]*	-2.7	[-3.7, -1.8]*
8f04b6e8b377bfdb0a62c6de48e3778f	0.4	[-0.2, 1.0]	-0.5	[-1.7, 0.5]	-3.4	[-4.5, -2.0]*
926cf1afb250cd1a52465306d7a26955	-0.3	[-1.3, 0.7]	1	[-0.3, 2.2]	-1.2	[-2.2, -0.2]*
97c3c003b0e57bdd67d0bea9779f8749	0.5	[0.1, 1.0]*	0.3	[-0.4, 0.9]	-1.8	[-2.6, -1.0]*
91bb50be7c88ba7cc03f337545319e11	-0.2	[-0.8, 0.5]	1.4	[0.2, 2.5]*	0	[-1.4, 1.3]
8d651ec8fcdbbf5ca3db2a0c33942a37	-0.8	[-1.4, -0.2]*	2	[0.9, 3.1]*	-0.5	[-1.5, 0.5]
e4a21780259de691d13690258f76159a	0	[-0.5, 0.5]	0	[-0.6, 0.7]	0.8	[-0.3, 1.9]
0c58af8d2b2d27fd2651d23938c90907	0.1	[-0.4, 0.5]	0.6	[0.0, 1.2]*	-0.5	[-1.7, 0.8]
68f2041e9ff0372f361d8fbdda5b5fe4	1.1	[0.4, 1.7]*	-0.5	[-1.4, 0.5]	-0.8	[-2.7, 1.1]
82cfa197fa7ae9da41272b9ee691bb51	0	[-0.8, 0.8]	-0.1	[-1.2, 1.1]	-0.2	[-2.0, 1.6]
ea97126ff143db626d1749a495ba1340	1.1	[0.5, 1.7]*	-0.4	[-1.4, 0.5]	-3.6	[-4.7, -2.4]*
56c07eb83ccfce4469192f2b260059b8	0.9	[0.1, 1.6]*	-1.4	[-2.5, -0.2]*	0.5	[-2.3, 3.3]
101dbe7904f763bfbaa77070c69eef1f	0.2	[-0.1, 0.5]	0.9	[0.2, 1.5]*	-2.7	[-3.9, -1.4]*
d25cc562251f2a14a26720125d0f0272	-0.2	[-1.0, 0.5]	0.9	[-0.4, 2.1]	0.7	[-1.0, 2.4]
414028f2bac8f1e8f15fbe0cfc9c08ad	-0.6	[-1.2, -0.0]*	0.6	[-0.5, 1.6]	1.6	[-0.8, 4.0]
973f43c5e2764547841102c2523eb6fb	0.5	[-0.3, 1.2]	-0.3	[-1.1, 0.6]	0.6	[-0.8, 2.1]
815352a7fa2b029299feaca5594ded7c	-0.4	[-0.8, -0.1]*	0.4	[-0.2, 1.0]	1	[-0.5, 2.7]
2a3b8df0e7ef665f9cba1d06eb7d1f1b	1	[0.2, 1.6]*	0.3	[-0.5, 1.1]	-1.7	[-2.8, -0.9]*
938aeed1e8a10fa0f8cb7f4fb3185540	-1	[-2.1, -0.0]*	4.5	[2.1, 7.2]*	-4.8	[-7.2, -2.3]*
0d36ebbf8a8358be96547ef19cc317ed	-1.1	[-1.8, -0.4]*	0.9	[-0.0, 1.7]	1.2	[-0.4, 3.0]
6d680ade96454c892f633cb22ea152ff	-0.1	[-0.7, 0.7]	1	[-0.3, 2.4]	-1.6	[-2.3, -0.8]*
b72c601b54f8cec3f4817ad2fe4042c3	0.3	[-0.7, 1.4]	0.5	[-0.9, 1.9]	-2.6	[-3.9, -1.6]*
d18986304c74d0178ed97f5231f1d6ea	0.3	[-0.3, 0.8]	1	[0.1, 1.8]*	-1.6	[-2.6, -0.6]*
eb72493b777d6012c6b367197038dd3b	-0.4	[-1.0, 0.3]	0.1	[-0.8, 1.0]	0.6	[-0.9, 2.2]
0993a0f1776e5398bddac766eae5ad03	0.5	[-0.2, 1.3]	-1.3	[-2.3, -0.2]*	1	[-1.3, 3.5]
08370c711c1cfcf0324db629c21f7406	-0.7	[-1.2, -0.2]*	0.6	[-0.1, 1.5]	-1.1	[-3.2, 1.3]
d8844aa0d93088119895f350a7868340	-0.1	[-0.3, 0.2]	0.2	[-0.1, 0.6]	-1.9	[-2.5, -1.3]*
77947ceba11c76aaf4edc16fa333d43c	0.7	[0.2, 1.1]*	-1.5	[-2.0, -1.0]*	2.5	[0.8, 4.1]*
05859532719f5258559651797f27f26c	0.4	[-0.3, 1.0]	0.4	[-0.5, 1.4]	-4.3	[-6.3, -2.4]*
ed2a05aaeadc8f6c73d410f63a7d75b2	0	[-0.9, 0.7]	0.8	[-0.2, 1.8]	-1.3	[-2.5, -0.1]*
4b3b507d5f8e961c971cfc0c77364f9f	0	[-0.5, 0.6]	2	[1.0, 2.9]*	-5.8	[-7.5, -2.9]*
721854040257957608653a037b3a1e9a	0.2	[-0.2, 0.7]	0	[-0.8, 0.8]	-0.6	[-2.3, 1.4]
8846e334f7ee155c65dc88299e03d88e	-1.1	[-1.7, -0.4]*	1.7	[0.7, 2.7]*	1.3	[-0.4, 3.0]
eadb0288c1b772c97718b58b524fac1c	0.4	[-0.2, 1.0]	0.3	[-0.4, 1.1]	-1.4	[-3.7, 0.8]
e2fc607234694682bb3a2795bc236ef7	-0.8	[-1.5, -0.1]*	-1.2	[-2.3, 0.0]	3.8	[0.9, 7.1]*
bf7625d029b7a076e86d7c29a167360a	1	[0.5, 1.6]*	-0.8	[-1.3, -0.2]*	-0.2	[-1.1, 0.7]
194000fad723d91cedc4e8bb2a51104b	0.8	[-0.2, 1.8]	1	[-0.1, 2.2]	-4	[-6.1, -2.2]*
57b6f1647b7c6613fb38be17485a09a9	0	[-0.3, 0.4]	-1.4	[-2.3, -0.6]*	3.6	[1.1, 6.9]*
4d5f8ad19dd9a7dc82b010e03397bbdf	0.2	[-0.2, 0.5]	0	[-0.7, 0.7]	-0.5	[-1.6, 0.6]
6650ed46356b2741e5edbd62c9ba29cf	0.1	[-0.2, 0.4]	0.8	[-0.0, 1.6]	-1.8	[-3.7, -0.0]*
096f854eb684688a3fa70689be8f909c	-1.2	[-1.6, -0.9]*	2	[1.2, 2.8]*	-1.2	[-2.4, 0.0]
5e188efb1731554738a2f8c90284a128	0	[-0.7, 0.6]	0.1	[-0.8, 1.0]	0.9	[-1.1, 3.2]
d089ccd41acd741b31ccace3009a4a58	0.5	[0.0, 1.0]*	-0.6	[-1.3, 0.2]	-2.4	[-3.5, -1.3]*
1545ca899db9a5868abf3da3ccfc4568	0	[-0.7, 0.5]	0.4	[-0.4, 1.2]	-0.1	[-0.8, 0.6]
893a520514f21ed37ade726bc6352c60	-0.2	[-0.5, 0.2]	0.9	[0.2, 1.5]*	-1.7	[-2.8, -0.5]*
9a4fb9f69271eaefaa85de254e226ee8	-0.1	[-0.2, 0.1]	0.6	[0.4, 0.9]*	-1	[-1.2, -0.8]*
feb57f03ac5737071a72537e63b2c24c	0.2	[-0.1, 0.6]	-0.2	[-0.5, 0.2]	-0.3	[-0.8, 0.3]
e41438e22f3beb98f49c95b96b00c2a8	-0.5	[-0.8, -0.2]*	1.6	[0.8, 2.4]*	-1.2	[-1.7, -0.7]*
db58cf9c32b7b7ebe78fc95239e690d7	-0.8	[-1.4, -0.2]*	0.3	[-0.1, 0.7]	2.5	[0.4, 4.7]*
2fbb3405a2de3b9480f8645a746f6188	-0.7	[-1.0, -0.4]*	0	[-0.2, 0.4]	2.5	[0.9, 4.1]*
0021da5e24a76f1d7754222e977e2c4e	20.5	[11.9, 28.9]*	-13.4	[-25.7, -1.3]*	-34.8	[-55.8, -14.2]*
04bb4879ae86944b8984acaabc6967cb	2.5	[-12.1, 16.8]	25.4	[2.0, 49.0]*	-69.4	[-114.9, -23.4]*
973d656acbfcaa9a45325de371c89a5d	26.2	[5.8, 45.5]*	32.6	[2.4, 64.0]*	-158.9	[-219.6, -99.2]*
15b4e28e2e78e651ff42b1c6c4e7fb5c	-10.2	[-22.7, 2.1]	28.2	[8.1, 47.9]*	-20	[-57.6, 21.0]
1af82836b76bafcb5c93ec82c7ef68cb	4.8	[-18.8, 23.1]	54.3	[32.1, 76.0]*	-83	[-126.6, -37.3]*
328ad8c08ec82314cf109ae4d647b456	8.4	[-5.3, 22.4]	16.2	[-5.4, 38.2]	-10.6	[-53.1, 32.2]
861471dd5b97c451e206e8fe0973bf44	-10.8	[-21.1, 0.0]	30.3	[12.2, 48.3]*	-22.3	[-61.7, 16.0]
6cf1910034583c319c18acf595a75013	4.7	[-4.1, 13.4]	4.8	[-7.9, 17.7]	-37.6	[-64.2, -10.5]*
4b63faf022e3195f58803afb78777236	-6.2	[-17.1, 4.7]	14	[1.4, 27.7]*	-25.8	[-52.6, -0.1]*
21a8d063f8551e35f7e56584386754b0	8.7	[3.2, 14.2]*	-3	[-9.6, 3.8]	-10.7	[-23.2, 1.5]
f100143757c1e470072a773425a62847	-1.4	[-12.4, 9.7]	15	[-0.5, 32.0]	-55.9	[-83.1, -24.7]*
3ca06d032236e352fea06a7cdedbd166	6.5	[-2.6, 15.3]	4.6	[-8.8, 17.6]	-39.8	[-62.4, -18.6]*
9996e9541ddacce18aa09ffe518a8eef	-13.3	[-25.9, -1.9]*	16.7	[0.9, 30.6]*	33.7	[3.7, 66.9]*
db73a4f0bfafb1802af3f27cab791a47	-4.8	[-10.3, 0.5]	10.7	[3.9, 17.6]*	-4.5	[-19.5, 10.9]
0680c8e1521426113e6b3415484f1c1e	10	[3.6, 16.0]*	-2.6	[-13.2, 6.5]	-11.3	[-32.8, 8.5]
a9e7b529d95d8bba9df5721c3d18e69e	-2.5	[-6.3, 1.2]	7.6	[2.5, 15.7]*	-12.6	[-22.1, -4.3]*
f7eab39cc23a527acd3ee71b91c794d2	19	[3.1, 37.8]*	-6.5	[-17.8, 4.8]	-13.3	[-25.4, -3.4]*
d639ac7ede548706f3c85204b29b3f13	-7.4	[-9.7, -5.0]*	7.6	[3.9, 11.3]*	4.4	[-3.0, 12.1]
6d7a6d0a4ec038fe9f267aee125f001e	-2	[-3.3, -0.6]*	14.6	[11.4, 17.9]*	3.1	[-3.8, 9.5]
66711e63dda216dffbc076b14fd67a0c	5.5	[2.0, 8.9]*	6.2	[0.0, 11.8]*	-7.2	[-15.7, 1.5]
3e12933df267f907a666bd00a3dae4e4	4.8	[0.4, 8.0]*	10.5	[5.1, 15.6]*	-13	[-18.5, -7.5]*
8f71038498fff0c33514c4ddea1e51f5	2.9	[-4.0, 9.3]	-5.5	[-12.8, 2.1]	13.8	[-7.3, 35.7]
c77b7f8f9c686383ea2b8bb57b1f1bed	3.4	[0.2, 6.8]*	-3.6	[-9.4, 2.6]	-6.7	[-12.8, -0.9]*
dac491346912fa89ffff65876682991e	1.5	[-0.7, 3.9]	-2.6	[-5.7, 0.6]	4.9	[-4.3, 15.0]
be72ca18d889c0b3c73e6ad74f34d10e	-2.3	[-5.8, 0.7]	-1.4	[-4.7, 2.4]	10.4	[1.3, 21.0]*
cbab111de8d072e62e59e05b16d5765b	11.2	[2.9, 20.2]*	-15.9	[-27.5, -5.0]*	-5.9	[-15.7, 2.2]
82aba3a2486a226f16d0c8e5cf529fdc	-2.2	[-3.6, -0.2]*	3.3	[1.0, 5.9]*	-2.3	[-6.6, 1.9]
92626f2f1d450a4b79639dc3cd43b94e	0.2	[-1.3, 1.5]	2.3	[-0.6, 5.3]	1.7	[-4.8, 7.9]
3bdb1b23136e9e81d05d89d726e4acb8	1.7	[-0.2, 3.3]	-0.4	[-2.3, 1.9]	-1.9	[-4.1, 0.6]
d39588a7902cf12f3af8b02b3fff16a8	-0.6	[-2.1, 1.0]	1.7	[-0.1, 3.6]	-3.8	[-6.5, -1.0]*
f0c7ae3f06a1bed27c76d1af2fdaa4de	1.1	[0.3, 1.9]*	0.5	[-0.5, 1.5]	-4.8	[-6.6, -3.1]*
